# Supplementary material for: Canine Vaccination—A Survey of Owner Attitudes and Adherence to Vaccination Protocols
Source: Pathogens. 2026 Jun 26;15(7):678. doi: 10.3390/pathogens15070678 (PMC13415299; doi:10.3390/pathogens15070678)
Supplement: Supplementary file 1 [file pathogens-15-00678-s001.zip]

Archive with 1 entries (1 files):
- pathogens-4361268-supplementary.pdf
